# Supplementary material for: Identification, Characterization, and Production Optimization of 6-Methoxy-1H-Indole-2-Carboxylic Acid Antifungal Metabolite Produced by Bacillus toyonensis Isolate OQ071612
Source: Microorganisms. 2023 Nov 22;11(12):2835. doi: 10.3390/microorganisms11122835 (PMC10745709; doi:10.3390/microorganisms11122835)
Supplement: Supplementary file 1 [file microorganisms-11-02835-s001.zip]

Archive with 1 entries (1 files):
- microorganisms-2624440-supplementary.pdf
